# Supplementary material for: An indigenous inland genotype of the black yeast Hortaea werneckii inhabiting the great pyramid of Giza, Egypt
Source: Front Microbiol. 2022 Sep 26;13:997495. doi: 10.3389/fmicb.2022.997495 (PMC9549061; doi:10.3389/fmicb.2022.997495)
Supplement: Supplementary file 1 [file Data_Sheet_1.xlsx]

## Sheet: Table 1
Supplementary Table 1. Halotolerance test of H. werneckii strain DPS 5 measured on MEA supplemented with 0, 5, 10, 15, 20, 25, and 30% NaCl.
0	0.05	0.1	0.15	0.2	0.25	0.3	GPS5
8,5	8,5	9,4	9,4	13,8	7,6	5,2	Colony diameter on MEA (mm)
1	1	1	1	1	1	1	Line streak growth development on MEA 25°C
Legend: 1.0 = strong growth; 0.5 = weak growth; 0.0 = no growth.

## Sheet: Table 2
Supplementary Table 2. Thermotolerance test of H. werneckii strain DPS5 at a different range of temperatures 5, 15, 25, and 37°C on MEA supplemented with 0, 5, 10, 15, 20, 25, and 30% NaCl.
GPS5	0	0.1	0.2	0.3
5°C	1	0.5	1	0.5
10°C	1	1	0.5	0.5
15°C	1	1	1	0.5
25°C	1	1	1	1
37°C	0	1	1	0
Legend: 1.0 = strong growth; 0.5 = weak growth; 0.0 = no growth.

## Sheet: Table 3
Supplementary Table 3. Enzymatic activity results of H. werneckii GPS5 under different salt and heat conditions
25°C			37°C			Temprature
0	0.05	0.1	0	0.05	0.1	NaCl%
1	1	0.5	1	1	0	Proteolytic (casein)
0	1	1	0	0.5	0.5	Proteolytic (Gelatine)
0.5	1	0.5	0.5	1	1	Lipolytic (Esterase)
0	0.5	1	-	-	-	Extracellular enzyme Activity
Legend: 1.0 = strong growth; 0.5 = weak growth; 0.0 = no growth.

## Sheet: Table 4
Supplementary Table 4. Enzymatic activity results of H. werneckii GPS5 under enzyme-specific heat conditions
Enzyme			Tm	GPS5
Phospholipase hydrolysis			25°C	1
DNAse			25°C	1
DNAse			37°C	0.5
β-Glucosidases			25°C	0
Amylase			25°C	1
Lipase			25°C	0
Elastin			30°C	0
Urease			37°C	0.5
Legend: 1.0 = strong growth; 0.5 = weak growth; 0.0 = no growth.
